# Supplementary material for: Mitigating circumstances: A model-based analysis of associations between risk environment and infrequent condom use among Chinese street-based sex workers
Source: PLoS One. 2018 May 15;13(5):e0195982. doi: 10.1371/journal.pone.0195982 (PMC5953488; doi:10.1371/journal.pone.0195982)
Supplement: S1 Table — (XLSX) [file pone.0195982.s001.xlsx]

## Sheet: dataset
IDAA	agefix	age	migrantstatus	maritalstatus	housing1	education	sexwork	income	language	venuetype	venuetier	venuetiercombo	venue	venueenv	clienttype	time	condomvaginalsex2	selfefficacymean	selfefficacy1	wkavgnoclients
FL10000000	53	4	1	3	1	3	2	1		1	3	2		1	2	2	0	2.33333	0	10
FL11000000	55	4	2	2	2	2	1		1	7	3	2	3	3	2	2	1	4	1	35
FL12000000	38	3	2	3	2	3	2	2	2	7	3	2	2	3	1	1	1	4	1	6
FL12200000	43	3	2	3	2	3	2	2	3	7	3	2	3	3	2	2	1	3.66667	0	6
FL12310000	49	4	2	3	2	1	1	2	2	6	3	2	3	1	3	1	1	4	1	13
FL12311000	39	3	2	3	1	3	1	2	2	7	3	2	2	3	2	2	1	4	1	5
FL12311200	33	2	2	3	2	2	2	2		7	3	2	3	3	1	2	0	3.16667	0	40
FL12320000	48	3	2	2	2	2	2	2	2	7	3	2	3	3	2	2	1	4	1	1
FL12330000	50	4	2	3	1	3	2	2	3	7	2	1	1	2	1		1	4	1	2
FL13000000	39	3	2	3	2	3	1	3	3	7	3	2	2	3	1	2	1	4.16667	1	15
FL13100000	36	2	2	3	2	2	1	2	1	1	3	2		1	1	2	1	4	1	4
FL13120000	48	3	2	3	1	2	1	2	3	7	3	2	3	1	2	2	1	4	1	8
FL20000000	49	4	1	3	1	4	2	2		7	2	1	2	2	1		1	4	1	3
FM00000002	44	3	2	3	1	3	2	3	2	7	3	2	2	3	1		1	4	1	4
FM00000003	47	3	2	2	1	3	1	3	3	7	3	2	2	3	2	2	1	4	1	14
FM00000004	45	3	2	2	2	2	2	4	2	7	3	2	3	3	2	2	1	4	1	50
FM00000005	47	3	2	2	1	3	1	4	2	7	3	2	2	3	2	2	1	4	1	55
FM00000006	46	3	2	3	2	2	2	4		7	3	2	3	3	2	2	1	4	1	65
FM00000008	47	3	2	3	1	2	2	2	3	7	2	1	2	2	1	2	1	4	1	45
FM00000009	41	3	2	2	2	2	1	2	1	7	3	2	3	3	2	2	1	4	1	9
FM00000010	50	4	2	2	1	2	2	3	2	7	3	2	2	3	1	2	0	3	0	45
FM00000011	35	2	2	2	3	3	1	4	1	3	1	1	1	2	2	1	0	3.5	0	9
FM00000012	38	3	2	3	1	2	1	3		7	3	2	2	1	1	2	1	3.5	0	35
FM00000013	46	3	2	3	1	3		2	3	5	3	2	3	1	1	2	1	4	1	28
FM00000014	47	3	2	1	1	2	2	2	1	7	2	1	1	2	1		1	4	1	2
FM00000016	39	3	2	2	1	1	2	1	3	7	2	1	1	2	1		1	3.5	0	6
FM00000017	42	3	2	2	1	2	2	2	3	7	2	1	2	2	1		1	3.5	0	10
FM00000018	38	3	2	3	2	2	2	1	3	7	3	2	2	1	1	2	1	3.5	0	10
FM00000021	49	4	2	2	2	2	2	1		7	3	2	2	1	1	2	1	3.5	0	3
FM00000022	43	3	2	3	1	4	2	3	3	7	2	1	2	2	2	1	1	4	1	8
FM00000023	44	3	2	3	1	2	1	4	1	6	2	1	2	2	2	1	1	4	1	4
FM00000024	47	3	2	2	3	2	1	2	3	7	3	2	2	1	2	2	1	3.83333	1	8
FM00000025	47	3	2	3	1	3	1	3	3	7	3	2	2	1	1	2	1	3.83333	1	10
FM00000026	43	3	2	3	1	1	2	4	3	7	2	1	2	2	2		0	3	0	2
FM00000027	55	4	2	2	1	1	1	3	2	7	2	1	3	2	2	2	0	3	0	8
FM00000028	40	3	2	3	1	2	2	3	3	7	2	1	2	2	2		0	3	0	12
FM00000029	48	3	2	2	1	3	1	4	3	3	1	1	1	2	2	1	1	3	0	2
FM00000030	43	3	2	3	1	3	2	3	3	5	1	1	2	2	2	2	1	4	1	12
FM00000031	46	3	2	2	2	1	2	2	3	7	3	2	3	1	1	2	0	3	0	20
FM00000032	42	3	2	3	1	2		3	3	7	3	2	2	3	1	2	1	3.16667	0	10
FM00000033	57	4	2	2	1	1	2	1	1	7	3	2	3	3	1	2	0	3	0	8
FM00000034	47	3	2	3	1	3	2	3	3	7	3	2	2	3	1	2	0	3.16667	0	15
FM00000035	49	4	2	2	1	1	1	2	1	2	3	2	2	1	1	2	1	4.5	1	7
FM00000036	54	4	2	2	1	1		3	2	2	3	2	2	1	2	2	1	2.33333	0	10
FM00000037	50	4	1	3	1	3	2	2	1	5	3	2	2	3	1	2	1	4	1	4
FM00000038	39	3	2	3	1	2	2	3	3	2	3	2	2	1	1	2	1	2.33333	0	14
FM00000039	45	3	2	2	1	2	2	2		7	3	2	2	3	1	2	0	3	0	4
FM00000040	49	4	2	2	1			3	3	7	3	2	3	3	2	1	1	5	1	13
FM00000041	52	4	2	2	1	4	2	2	1	7	3	2	3	3	1	2	0	3	0	2
FM00000042	39	3	2		1	3	2	3	3	7	3	2	3	3	2	2	0	2	0	17
FM00000043	46	3	2	3	1	1	2	3	2	6	3	2	2	3	2	2	1	3.83333	1	5
FM00000044	42	3	2	3	1	1	2	2	3	7	3	2	3	1	2	2	1	3.16667	0	8
FM00000045	47	3	2		1	2		2	3	6	2	1	1	2	2	2	1	3.33333	0	1
FM00000046	43	3	1	3	3	3	1	4		7	2	1	2	2	3	1	0	2.5	0	21
FM00000047	77	4	2	3	1	1	1	1	1	7	3	2	2	1	2	2	0	3	0	10
FM00000048	27	1	2	2	1	2	2	1	3	7	2	1	1	2	3		1	3	0
FM00000049	36	2	2	2	1	2	2	1	2	1	3	2		1	1	2	1	4	1	2
FM00000051	48	3	2	2	1	3	2	1	2	7	2	1	1	2	1		0	3	0
FM00000052	41	3	2	3	1	3	1	2	1	6	3	2	2	3	2	1	1	5	1	15
FM00000053	33	2	2	3	1	3	1	2	3	6	2	1	1	2	1	1	0	3.83333	1	7
FM00000054	42	3	2	3	2	4	2	4	2	7	3	2	2	3	2	2	1	4	1	25
FM00000055	38	3	2	3	2	2	1	2	3	1	3	2		1	2	1	1	3	0	2
FM00000056	40	3	2	3	1	3	2	2	1	7	2	1	2	2	1		1	4	1
FM00000057	47	3	2	2	2	2	1	2	3	7	2	1	1	2	1	2	0	3.66667	0	8
FM00000058	33	2	2	2	1	2	1	3	3	7	3	2	2	3	2	2	0	4	1	12
FM00000060	38	3	2	3	2	3	1	3	2	7	2	1	2	2	1		1	4	1	15
FM00000061	28	1	2	2	2	4	1	3	3	7	3	2	2	1	1	2	1	2.33333	0	10
FM00000062	42	3	2	2	2	4	1	3	3	7	3	2	2	1	1	2	1	2.33333	0	10
FM00000063	43	3	2	3	1	1	1	3	3	7	3	2	3	1	2	2	1	4.5	1	25
FM00000064	44	3	2	2	2	1	1	2	3	7	3	2	3	1	2	2	0	3.66667	0	20
FM00000065	33	2	2	3	1	1	2	1	3	7	3	2	3	1	2	2	1	3.83333	1	15
FM00000066	45	3	2	3	1	1	2	3	3	6	2	1	1	2	1	2	1	3.33333	0	1
FM00000067	51	4	1	3	3	4	1	2		7	2	1	3	2	1	1	1	3	0	12
FM00000069	33	2	1	1	3	3	1	4		6	3	2	2	1	3	1	1	4.66667	1	30
FM00000070	52	4	2	2	1	1	1	4	3	7	3	2	2	1	1	2	1	4	1	4
FM00000072	46	3	2	2	1	1	1	2	3	7	3	2	3	1	2	2	0	3.83333	1	15
FM00000073	43	3	2	2	2		2	2	3	7	3	2	2	1	2	2	0	4	1	20
FM00000075	35	2	2	2	2	2	2	2	3	7	3	2	3	1	2	2	0	3.66667	0	20
FM00000076	49	4	2	2	2	2	2	2	3	7	3	2	3	1	2	2	0	3.5	0	20
FM00000077	54	4	2	2	1	1	2	2	3	7	3	2	2	1	2	2	1	3.66667	0	20
FM00000078	34	2	2		1	2		3	3					2	1	2	0	2	0	21
FM00000079	44	3	2	3	1	3	1	2	1					2	1	1	1	5	1	5
FM00000080	32	2	2	3	1	3	2	3	3					2	2	1	1	4	1	13
FM00000081	24	1	2	1	1	4	2	3	3	7	2	1	1	2	3	2	1	3.83333	1	18
FM00000082	46	3	2	2	1	3	2	3	3	7	3	2	2	1	2	2	1	3.83333	1	18
FM00000083	43	3	2	3	3	2	2	2	2	7	3	2	2	1	2	2	0	3.66667	0	15
FM00000084	42	3	2	3	1	2	2	2	3	7	3	2	3	1		2	0	4	1	18
FM00000085	49	4	2	2	1	3	1	3	3	7	3	2	3	1	2	2	1	3.66667	0	18
FM00000086	41	3	2	3	1	2	2	2	3	6	3	2	3	1		2	0	4	1	10
FM00000087	34	2	2	2	2	2	2	2	3	7	3	2	2	1	2	2	1	4	1	12
FM00000088	48	3	2	3	1		2	2	3	7	2	1	2	2			1	4	1	5
FM00000089	49	4	2	1	2	2	2	2	3	7	2	1	3	2	2	2	1	3.83333	1	5
FM00000091	44	3	2	3	2	2	2	2	3	7	2	1	3	2	3	1	0	3.83333	1	5
FM00000092	46	3	2	3	1	2	2	2	1	7	2	1	3	2	3	1	0	3.83333	1	6
FM00000093	50	4	2	3	1	2	2	3	3	7	3	2	2	1	2	2	1	3.16667	0	24
FM00000094	30	1	2	2	1	3	1	4	3	7	3	2	3	3	2	2	1	3	0	18
FM00000095	41	3	2	2	1	1		2	3	7	3	2	2	1	2	2	1	2.33333	0	20
FM00000096	35	2	2	3	1	1	1	4	3	3	1	1	1	2	2	2	1	4.5	1	9
FM00000097	40	3	2	1	1	2	1	4	3	7	2	1	2	2	2	2	1	2.5	0	7
FM00000098	44	3	1	2	3	4	1	4		7	2	1	2	2	2	2	1	4.5	1	35
FM00000099	50	4	2	2	1	1	1	4	3	3	1	1	1	2	2	2	1	3.83333	1	14
FM00000100	38	3	2	2	2	2	1	4	3	2	3	2	1	1	2	2	1	4	1	20
FM00000101	42	3	2	3	2	2	2	2	3	7	3	2	3	1	2	2	0	4	1	5
FM00000103	31	1	2	2	1	2	1	3	3	7	3	2	2	1	2	2	1	3.33333	0	12
FM00000104	31	1		3	2	3	2	2	3	7	3	2	3	1	2	2	0	4	1	7
FM00000105	37	2	2	3	2	4	2	2	3	7	2	1	3	2	3	1	0	3.8	0	15
FM00000106	33	2	2	2	2	2	2	2	3	7	3	2	3	1	2	2	0	3.66667	0	10
FM00000107	37	2	2	2	2	2	2	2	3	7	3	2	3	1	2	2	0	3.83333	1	15
FM00000108	42	3	1	3	2	4	1	2		7	2	1	3	2		2	0	3.83333	1	5
FM00000108	30	1	2	2	2	3	2	3	3	7	3	2	3	1	2	2	0	4	1	10
FM00000109	42	3	2	3	2		2	2	3	7	3	2	3	1	2	2	0	4	1	5
FM00000110	31	1	2	3	2	2	2	2	3	7	3	2	3	1	2	2	0	4	1	8
FM00000111	26	1	2	3	1	3	1	4	3	7	3	2	2	1	2	2	1	4	1	10
FM00000112	46	3	2	3	2	3	2	2	3	7	3	2	3	1	2	2	0	4	1	6
FM00000113	32	2	2	3	2	2	1	2	3	7	3	2	2	1	2	2	1	4	1	10
FM00000114	31	1	2	3		3	1	1	3	2	3	2	1	1	2	2	1	4	1	8
FM00000115	43	3	2	3	3	1	1	3	3	7	2	1	3	2	2	2	0	4	1	10
FM00000116	25	1	2	3	2	2	2	2	3	7	3	2	3	1	2	2	0	4	1	10
FM00000117	30	1	2	3	1	2	2	2	3	7	3	2	3	1	2	2	0	4	1	20
FM00000118	31	1	2	2	2	3	2	2	3	2	3	2	1	1	2	2	1	4	1	8
FM00000119	37	2	2	3	2	2	2	3	3	7	3	2	3	1	2	2	0	4	1	6
FM00000120	36	2	2	3	2	2	2	2	3	7	3	2	3	1	2	2	0	4	1	8
FM00000121				3	2	2	2	3	3	7	3	2	3	1	2	2	0	4	1	6
FM00000122	48	3		3	2	2	2	2	3	7	3	2	3	1		2	0	4	1	8
FM00000123	54	4	2	2	2	1	2	2	3	7	3	2	3	1	2	2	0	3.16667	0	7
FM00000124	39	3	2	2	1	2	2	2	3	7	3	2	2	1	2	2	0	4	1	15
FM00000125	47	3	2	2	1	2	2	2	3	7	3	2	2	1	2	2	0	4	1	15
FM00000126	39	3	2	2	1	1	2	2	3	7	3	2	2	1	2	2	0	3.66667	0	16
FM00000127	43	3	2	2	2	3	1	3	3	7	2	1	3	2	2	2	0	4	1	15
FM00000128	41	3		2	2	3	1	3	3	7	2	1	3	2	2	1	0	4	1	20
FM00000129	42	3	2	2	2	3	2	3	3	7	2	1	3	2	2	1	0	4	1	12
FM00000130	40	3	2	2	1	2	1	3	3	5	1	1	3	2	2	2	0	4	1	12
FM00000131	36	2	2	2	1		1	3	2	7	2	1	3	2	2	1	0	4	1	12
FM00000132	41	3	2	2	1		1	3	3	7	2	1	3	2	3	2	0	4	1	10
FM00000133	36	2	2	2	1	2	2	2	3	7	3	2	3	1	2	2	0	3.66667	0	13
FM00000134	36	2	2	1	1	2	2	1	3	2	3	2	1	1	1	2	1	2.33333	0	20
FM00000135	42	3	2	3	1	2	2	1	3	2	3	2	1	1	1	2	1	4	1	7
FM00000136	37	2	2	2	1	3	2	3		7	3	2	3	1	2	2	0	4	1	15
FM00000137	26	1	2	2	1	4	2	3	3	7	3	2	3	1	2	2	1	4	1	20
FM00000138	37	2	2	3	1	2	2	3	3	7	3	2	3	1	2	2	0	4	1	15
FM00000139	27	1	2	2	1	2	2	2	3	7	3	2	3	1	2	2	0	4	1	15
FM00000140	29	1	2	2	1	3	2	3	3	2	3	2	1	1	1	2	1	3	0	21
FM00000141	37	2	1	2	1	3	2	4		7	3	2	3	3		2	1	4	1	25
FM00000142	33	2	2	2	2	2	2	2	3	2	3	2	1	1	1	2	1	4	1	40
FM00000143	29	1	2	1	1	2		3	3	7	3	2	3	1	2	2	1	2.83333	0	10
FM00000144	40	3	2	2	1	3	2	2	3	7	3	2	3	1	2	2	0	3.5	0	8
FM00000145	32	2	2	3	1	3	2	2	3	7	3	2	3	3	2	2	1	2.5	0	9
FM00000146	38	3	2	2	1		2	3	3	7	3	2	3	1	2	2	0	3.83333	1	10
FM00000147	45	3	2	3	1	2	2	3	3	7	2	1	3	2	3	2	0	4	1	10
FM00000148	41	3	2	3	2	3	2	3	2	7	2	1	3	2	2	2	1	4	1	15
FM00000149	31	1	2	2	2	2	1	3	3	7	2	1	3	2	2	2	0	4	1	12
FM00000150	34	2	2	2	2	2	2	2	3	7	3	2	3	1	2	1	0	3.83333	1	7
FM00000151	40	3	2	2	2	2	2	3	3	2	3	2	1	1	1	2	1	3.66667	0	19
FM00000152	32	2	2	2	1	2	1	2	3	7	3	2	2	1	2	2	1	4	1	30
FM00000153	27	1	2		2		1	4	2	7	3	2	3	1	2	2	1	3.83333	1	13
FM00000155	31	1	2	2	2	3	1	3	3	7	3	2	3	1	1	2	1	1.5	0	10
FM00000156	40	3	2	2	1	2	1	3	3	7	3	2	3	3	2	2	0	3.5	0	10
FM00000157	45	3	2	2	1	3	2	3	3	7	2	1	3	2	3	2	0	4	1	10
FM00000159	47	3	2	3	2	2	2	2	3	7	3	2	3	1	2	2	0	4	1	12
FM00000160	41	3	2	3	2		2	3	3	7	2	1	3	2	2	2	1	4	1	15
FM00000161	37	2	2	2	1	1	2	2	3	7	3	2	3	1	2	2	0	3.83333	1	15
FM00000162	28	1	2	1	1	3	1	3	3	7	2	1	3	2	3	1	0	3.83333	1	6
FM00000163	44	3		3	2	2	2	3	3	7	2	1	3	2	3	1	0	3.66667	0	8
FM00000164	40	3	2	3	1	3	2	3	3	7	2	1	3	2	2	1	1	3.83333	1	8
FM00000165	40	3	2	2	1	2	1	4	3	7	2	1	3	2	3	1	1	3.66667	0	10
FM00000166	39	3	2	3	2	3	2	3	2	7	2	1	3	2	3	1	1	4	1	10
FM00000167	37	2	2	2	1	3	2	3	3	7	2	1	3	2	3	1	0	3.66667	0	10
FM00000168	42	3	2	2	2	3	1	3	3	7	2	1	2	2	2	1	1	3.5	0	10
FM00000169	44	3	2	2	1	2	2	3	3	7	3	2	3	1	2	2	0	4	1	15
FM00000170	45	3	2	2	2	2	2	3	3	7	2	1	3	2	3	1	1	4	1	8
FM00000171	45	3	2	3	2	2	2	3	3	7	2	1	3	2		1	1	3.83333	1	10
FM00000172	50	4	2	2	1	4	1	3	3	7	3	2	3	1	2	1	0	3.5	0	16
FM00000173	44	3	2	3	1	2	2	3	3	6	3	2	3	1	2	2	0	4	1	16
FM00000174	36	2	2	2	1	3	1	3	3	7	3	2	3	1	2	2	0	4	1	16
FM00000175	44	3	2	2	1	2	1	3	3	7	3	2	3	1	2	2	0	4	1	12
FM00000176	40	3	2	2	1		2	3	3	7	3	2	3	1	2	1	0	3.83333	1	12
FM00000177	39	3	2	2	1	2	1	3	3	7	3	2	3	1	2	2	1	3.83333	1	10
FM00000178	40	3	2	2	1	2	2	3	3	7	3	2	3	1	2	2	0	3.66667	0	8
FM00000179	43	3	2	2	1	1	2	2	3	7	3	2	3	1	2	2	0	3.66667	0	12
FM00000180	41	3	2	2	1	3	2	2	3	7	2	1	2	2	2	2	1	4	1	30
FM00000181	41	3	2	3	2	1	2	3	3	6	2	1	3	2	3	1	1	4	1	8
FM00000182	44	3	2	2	2	2		3	3	6	2	1	2	2	2	2	1	3.66667	0	8
FM00000183	49	4	2	3	1	2	2	3	3	7	3	2	3	1	2	2	0	4	1	15
FM00000184	44	3	1	3	1	3	2	3		7	3	2	3	1	2	1	0	3.5	0	15
FM00000185	43	3	1	2	1	4	1	4		7	3	2	3	1	2	2	0	3.66667	0	15
FM00000186	50	4	2	3	1	3	2	2	3	7	3	2	3	1	2	1	0	3.5	0	7
FM00000187	48	3	2	3	1	4	1	4	1	7	3	2	3	1	2	1	0	3.66667	0	20
FM00000188	44	3	2	1	2	2	2	3	3	7	3	2	3	1	2	2	1	3.83333	1	10
FM00000189	43	3	2	2	2		1	3		7	3	2	3	1	2	2	0	4	1	8
FM00000190	44	3	2	3	1		2	3	3	7	3	2	3	1	2	2	0	3.83333	1	12
FM00000191	38	3	2	2	1	1	2	3	3	7	3	2	3	1	2	1	0	4	1	20
FM00000192	38	3	2	3	2	2	2	2	3	7	3	2	2	1	2	1	1	3.5	0	8
FM00000193	42	3	2	3	2	3	1	3	2	7	3	2	3	1	2	2	1	3.5	0	25
FM00000194	43	3	2	2	1	3	2	3	3	7	3	2	3	1	2	2	0	3.66667	0	18
FM00000195	43	3	2	3	1	3	2	3	3	7	3	2	3	1	2	1	1	4	1	16
FM00000196			1	3	1	4	2	3		7	3	2	3	1	2	1	0	3.83333	1	16
FM00000197	47	3	1	3	1	2	1	3		7	3	2	3	1	2	2	1	2.5	0	10
FM00000198	42	3	2	2	2	2	2	3	3	7	2	1	3	2	2	1	1	4	1	12
FM00000199	37	2		2	1	2	2	3	3	7	2	1	3	2	2	1	0	4	1	12
FM00000200	40	3		3	2	2	1	3	3	7	3	2	3	1	2	2	0	3.83333	1	16
FM00000201	55	4	2	2	1	2	2	3	3	7	3	2	3	1	2	2	0	3.83333	1	10
FM00000202	47	3	2	2	1	2	2	3	3	7	3	2	3	1	2	2	0	4	1	8
FM00000203	43	3		3	1	3	1	3	3	7	3	2	3	1	2	2	0	3.5	0	10
FM00000204	49	4		3	1	3	2	3	3	7	3	2	3	1	2	2	0	3.66667	0	8
FM00000205	50	4	2	3	2	3	2	3	3	7	3	2	3	1	2	2	0	4	1	12
FM00000206	39	3	2	3	2		1	4	3	7	3	2	3	1	2	2	0	3	0	20
FM00000207	42	3	2	3	2	3	1	3	3	7	3	2	3	1	2	2	0	4	1	12
FM00000208	50	4	1	3	1	3	2	3		7	3	2	3	1	2	2	0	3.66667	0	7
FM00000209	48	3	2	2	2	2	2	3	3	7	3	2	3	1	2	2	0	3.83333	1	7
FM00000210	43	3	2	3	1	3	1	4	3	7	3	2	3	1	2	2	0	3.5	0	18
FM00000211	34	2	2	2	2	2	2	3	3	7	3	2	3	1	2	2	1	3.66667	0	8
FM00000212	43	3	2	2	2		1	4		7	2	1	3	2	2	2	1	3.66667	0	8
FM00000213	34	2	2	3	2	3	1	4	3	7	3	2	3	1	2	2	1	4	1	20
FM00000214	30	1	2	2	2	3	2	4	3	7	2	1	3	2	2	2	1	4	1	10
FM00000215	43	3	2	2	1	3	1	4	2	7	3	2	3	1		2	1	3.66667	0	20
FM00000216	40	3	2	2	1	2	1	4	3	7	2	1	3	2	2	2	0	3.66667	0	20
FM00000217	30	1	2	3	2	3	1	4	3	7	2	1	3	2	2	2	0	3.66667	0	20
FM00000218	24	1	2	2	2	3	1	4	3	7	2	1	3	2	2	2	1	4	1	21
FM00000219	34	2	2	2	2	2	2	3	3	7	3	2	3	1	2	2	1	3.83333	1	10
FM00000220	38	3	2	2	1	2	2	2	3	7	3	2	3	1	3	1	0	3.33333	0	12
FM00000221	40	3	2	3	1	3	1	4	3	7	2	1	3	2	2	2	0	3.83333	1	18
FM00000222	46	3	2	3	2	2	2	4	3	7	3	2	3	1	2	2	1	3.33333	0	15
FM00000223	41	3	2	2	1		1	4	3	7	3	2	3	1	2	2	0	3.66667	0	20
FM00000224	36	2	2	2	1	2	1	3	3	7	3	2	3	1	2	2	0	3.66667	0	22
FM00000225	39	3	2	3	1	2	1	4	3	7	3	2	3	1	2	2	1	3.66667	0	22
FM00000226	38	3	2	2	1	2	1	4	2	7	3	2	3	1	2	2	1	3.5	0	20
FM10000000	42	3	2	1	2	2		2	1	7	2	1	1	2	1	2	1	4	1	2
FM11000000	46	3	1	3	1	2		2		2	3	2	1	1	1	2	0	3	0	1
FM12000000	47	3	2	2	1	3	1	3	3	7	2	1	2	2	3	1	1	3.66667	0	11
FM12100000	41	3	2	3	1	3	2	2		6	3	2	2	3	3	1	1	4	1	8
FM13000000	39	3	2	2	1	3		3	3	2	3	2	1	1	2	2	0	4.33333	1	25
FM13100000	34	2	2	2	1	2	1	3	3	2	3	2	1	1	3	2	0	3.5	0	7
FM13110000	45	3	2	2	1	2	2	2	3	7	3	2	2	1	2	2	1	4	1	7
FM13113000	44	3	2	2	1	2	2	2		1	3	2		1	1	2	1	3	0	3
FM13120000	39	3	2	2	1	1	2	2	3	7	3	2	3	3	2	2	0	3.5	0	13
FM13121000	36	2	2	2	1	2	2	2	3	7	3	2	2	3	2	2	1	3.5	0	16
FM13130000	46	3	2	2	1	2	2	2	3	7	3	2	2	1	2	2	1	4	1	6
FM13200000	44	3	2	2	1	2	2	2	3	2	3	2	1	1	2	2	0	3	0	10
FM13300000	41	3	2	2	1	2	2	2	3	7	3	2	2	1	2	2	1	4	1	7
FM21000000	40	3	2	3	1	2	2	3	3	7	2	1	1	2	2	2	0	4	1	3
FM22000000	44	3	2	2	1	1	2	2	3	7	2	1	2	2	2		0	2	0	6
FM23000000	36	2	2	3	2	2	1	2	3	7	3	2	3	1	2	2	0	2	0	8
FM30000000	57	4		2	2	2	1	3	2	7	3	2	2	3	2	2	1	4	1	45
FM31000000	42	3	2	2	1		1	2	3	7	3	2	2	3	2	1	1	4	1	1
FM31100000	38	3	2	3	2	2	2	2	3	1	3	2		1	1	2	1	4	1	6
FM31110000	24	1	2	1	1	3	1	3	2	7	2	1	2	2	3	2	0	4	1	6
FM31120000	37	2	2	2	1	3	2	2	2	7	3	2	3	3	1	2	0	2.66667	0	2
FM31300000	46	3		3	1	1	2	1		7	2	1	1	2	1	2	1	4	1	1
